# Supplementary material for: Current Applications of Liposomes for the Delivery of Vitamins: A Systematic Review
Source: Nanomaterials (Basel). 2023 May 5;13(9):1557. doi: 10.3390/nano13091557 (PMC10180326; doi:10.3390/nano13091557)
Supplement: Supplementary file 1 [file nanomaterials-13-01557-s001.zip]

Archive with 1 entries (1 files):
- nanomaterials-2362452-supplementary.pdf
